# Supplementary material for: Autoregulation of yeast ribosomal proteins discovered by efficient search for feedback regulation
Source: Commun Biol. 2020 Dec 11;3:761. doi: 10.1038/s42003-020-01494-z (PMC7732827; doi:10.1038/s42003-020-01494-z)
Supplement: Supplementary file 3 — Supplementary Data 1 [file 42003_2020_1494_MOESM3_ESM.csv]

GFP_strain	mean_induced	std_induced	mean_uninduced	std_uninduced	induced_replicate_1	uninduced_replicate_1	induced_replicate_2	uninduced_replicate_2	induced_replicate_3	uninduced_replicate_3	Diff_uninduced_minus_induced	diff_over_3fold	paralog_diff	paralog_diff_over_2fold	rank
RPL1A	3.439819001	0.008825357	3.741718107	0.099822797	3.430993644	3.841540904	3.448644357	3.64189531			0.301899106				0
RPL1B	3.81923036	0.048731822	4.877449709	0.08204768	3.867962182	4.959497389	3.770498538	4.79540203			1.05821935	**	-0.756320243	#	1
RPL2A	4.152335862	0.002556555	4.400658449	0.006089451	4.154892417	4.394568998	4.149779307	4.406747901			0.248322587				2
RPL3	4.366878411	0.02033963	4.699551167	0.001556808	4.387218041	4.701107976	4.346538781	4.697994359			0.332672756				3
RPL4A	3.169276558	0.113764455	3.101121856	0.099755982	3.055512103	3.001365874	3.283041014	3.200877838			-0.068154702				4
RPL4B	4.378871314	0.006962386	4.456737415	0.004567581	4.371874701	4.462210015	4.388369436	4.451029216	4.376369804	4.456973014	0.077866101		-0.146020804		5
RPL5	3.972581685	0.006383606	4.445231158	0.053027688	3.966198079	4.498258846	3.978965291	4.392203469			0.472649472				6
RPL6A	3.718421786	0.003911796	4.277500252	0.002355966	3.71450999	4.275144285	3.722333582	4.279856218			0.559078465	*			7
RPL6B	3.769745397	0.01028768	4.27947553	0.009770128	3.756297519	4.268201086	3.781277712	4.278195507	3.771660959	4.292029998	0.509730134	*	0.049348332		8
RPL7B	3.272469599	0.001464101	3.979130895	0.016359354	3.270725379	3.994871221	3.27430797	3.985944884	3.272375449	3.956576581	0.706661296	*			9
RPL8A	4.61669338	0.01339802	5.139562378	0.005049928	4.598615997	5.1402322	4.630648022	5.133069857	4.620816121	5.145385077	0.522868998	*			10
RPL8B	4.352821141	0.019805292	4.769891143	0.007382057	4.334055469	4.760274666	4.380211242	4.771180196	4.344196714	4.778218566	0.417070001		0.105798997		11
RPL9A	4.084621018	0.018265278	4.311200141	0.065433367	4.102886295	4.376633508	4.06635574	4.245766774			0.226579123				12
RPL9B	4.710453375	0.013977869	4.88135314	0.013201952	4.721186338	4.896500296	4.719463048	4.883232606	4.690710738	4.864326517	0.170899765		0.055679359		13
RPL10	4.594177993	0.012505751	4.67983045	0.002746956	4.60360767	4.676120881	4.576505469	4.680686246	4.60242084	4.682684223	0.085652457				14
RPL11A	3.630216344	0.004336494	4.045402394	0.014628088	3.631017363	4.052928532	3.624550233	4.024951324	3.635081435	4.058327325	0.41518605				15
RPL11B	3.781200022	0.009535386	4.490629202	0.016920408	3.790735407	4.50754961	3.771664636	4.473708794			0.70942918	*	-0.29424313		16
RPL12A	3.367215139	0.00360316	3.733381008	0.015016351	3.370818299	3.718364656	3.363611979	3.748397359			0.366165869				17
RPL12B	4.305434455	0.013601797	4.636507142	0.001251653	4.291832658	4.635255489	4.319036252	4.637758795			0.331072687		0.035093182		18
RPL13A	4.219029189	0.134940878	4.551132045	0.087038158	4.4083536	4.673704537	4.103612192	4.480075976	4.145121775	4.499615621	0.332102856				19
RPL13B	4.226346638	0.008787012	4.512813182	0.019257092	4.223742482	4.507561736	4.238171603	4.538581293	4.21712583	4.492296517	0.286466544		0.045636312		20
RPL14A	3.931959913	0.042719863	4.432642706	0.018862794	3.974679776	4.451505499	3.889240051	4.413779912			0.500682792	*			21
RPL14B	3.758547525	0.014818313	4.328455236	0.013741351	3.773365838	4.314713885	3.743729212	4.342196588			0.569907711	*	-0.069224919		22
RPL15B	3.050391009	0.002649009	3.314400824	0.002784694	3.053040018	3.317185518	3.047741999	3.311616131			0.264009816				23
RPL16A	3.7101194	0.004076186	4.314768673	0.007522998	3.714195586	4.322291671	3.706043215	4.307245675			0.604649273	*			24
RPL17A	4.169956585	0.006426989	4.288000103	0.00046486	4.176383574	4.288464963	4.163529596	4.287535242			0.118043518				25
RPL17B	3.902877451	0.010504544	4.228856088	0.00404859	3.913381996	4.224807498	3.892372907	4.232904679			0.325978637		-0.207935119		26
RPL18B	3.489962563	0.013876899	4.285494038	0.012038508	3.504688308	4.302440242	3.493834316	4.27560384	3.471365065	4.278438033	0.795531475	*			27
RPL19A	3.854233379	0.01934876	4.305750377	0.015381821	3.87358214	4.321132198	3.834884619	4.290368556			0.451516998				28
RPL19B	4.044684868	0.020435294	4.46763635	0.050083279	4.024249574	4.517719629	4.065120163	4.41755307			0.422951482		0.028565516		29
RPL20A	3.844121406	0.007961929	4.349189165	0.034175528	3.836159477	4.315013637	3.852083335	4.383364693			0.505067759	*			30
RPL20B	3.875592779	0.00087909	4.418261809	0.010274697	3.876471869	4.407987112	3.874713689	4.428536505			0.54266903	*	-0.037601271		31
RPL21A	3.805073045	0.009773624	4.440048049	0.012746999	3.79529942	4.452795048	3.814846669	4.42730105			0.634975005	*			32
RPL21B	3.704729761	0.009096394	4.444288769	0.007359496	3.694429689	4.45344678	3.703205371	4.435427077	3.716554222	4.443992448	0.739559008	*	-0.104584003		33
RPL22A	4.428548523	0.020676005	4.881596925	0.003618923	4.449224528	4.877978002	4.407872518	4.885215848			0.453048402				34
RPL22B	3.305910433	0.006076392	4.060777505	0.039575806	3.311986825	4.100353311	3.299834041	4.021201699			0.754867072	*	-0.30181867	#	35
RPL23A	3.300713934	0.000967006	3.634500044	0.004896798	3.299746928	3.629603245	3.301680941	3.639396842			0.333786109				36
RPL23B	3.537171133	0.018551916	3.628263527	0.061143024	3.518619217	3.689406551	3.555723049	3.567120503			0.091092394		0.242693715		37
RPL24A	4.076231874	0.002627137	4.620212328	0.021119981	4.078859011	4.599092347	4.073604737	4.641332309			0.543980454	*			38
RPL24B	4.007549769	0.003371694	4.690654003	0.005856375	4.003906228	4.683233064	4.006707721	4.691179675	4.012035359	4.69754927	0.683104234	*	-0.13912378		39
RPL26A	4.122166958	0.009681398	4.646042457	0.001366688	4.127881943	4.64635275	4.108534568	4.647539444	4.130084362	4.644235178	0.523875499	*			40
RPL26B	4.046619884	0.003070959	4.645554558	0.016231626	4.043548925	4.629322932	4.049690844	4.661786184			0.598934674	*	-0.075059174		41
RPL27A	3.40238934	0.140238106	3.496371682	0.246609339	3.204065706	3.147799957	3.500606913	3.660780137	3.5024954	3.680534953	0.093982342				42
RPL27B	3.58696266	0.009942187	4.200229499	0.00212801	3.577020473	4.202357509	3.596904846	4.198101489			0.613266839	*	-0.519284497	#	43
RPL31B	3.39297308	0.008718329	3.275665823	0.014375015	3.380663396	3.255911404	3.398521569	3.289700408	3.399734274	3.281385658	-0.117307257				44
RPL33B	3.489517842	0.011171941	4.368969833	0.012166416	3.500469739	4.362033626	3.49390396	4.386074259	3.474179827	4.358801614	0.879451991	*			45
RPL34A	4.02523085	0.004140713	4.504705719	0.010618107	4.019405019	4.517512593	4.027630906	4.491512269	4.028656623	4.505092295	0.479474869	*			46
RPL34B	3.725641729	0.047086942	4.097620874	0.009015299	3.678554787	4.106636173	3.772728671	4.088605576			0.371979145		0.107495724		47
RPL35A	3.077549297	0.007630055	3.002395803	0.006667072	3.067368465	2.993348035	3.08573642	3.004622256	3.079543007	3.009217117	-0.075153495				48
RPL35B	3.928753076	0.00896514	4.394019597	0.005728867	3.930378398	4.402008469	3.917051	4.388857547	3.93882983	4.391192776	0.465266522		-0.540420016	#	49
RPL36A	3.937219216	0.005983302	4.285884832	0.008309238	3.943860391	4.284811852	3.929357599	4.276287139	3.938439657	4.296555506	0.348665617				50
RPL36B	3.872976352	0.008547794	4.307908703	0.01191524	3.884956699	4.317950563	3.868382825	4.291168976	3.865589531	4.31460657	0.434932351		-0.086266734		51
RPL40A	3.912619847	0.008632498	3.61205247	0.004623113	3.901433798	3.60692926	3.913977985	3.618131788	3.922447758	3.611096364	-0.300567377				52
RPL40B	3.813072059	0.004813796	4.052761031	0.012403998	3.817885856	4.040357033	3.808258263	4.065165028			0.239688972		-0.540256348	#	53
RPL42A	3.624116631	0.011015114	4.204504082	0.006936853	3.613101517	4.211440936	3.635131745	4.197567229			0.580387452	*			54
RPL42B	3.571536809	0.007413877	4.028119895	0.013684602	3.562917086	4.009901088	3.581016162	4.042882511	3.57067718	4.031576086	0.456583086		0.123804366		55
RPP1A	4.542315454	0.036900908	4.879502864	0.030241656	4.579216362	4.849261208	4.505414546	4.909744521			0.33718741				56
RPP1B	4.771914199	0.063024418	4.89436819	0.010897565	4.70888978	4.905265755	4.834938617	4.883470625			0.122453991		0.214733419		57
RPP2A	3.230343378	0.01553927	3.278121863	0.035555596	3.214804108	3.242566267	3.245882648	3.313677459			0.047778485				58
RPP2B	4.635313497	0.03983491	4.690203954	0.013287326	4.595478587	4.676916628	4.675148407	4.703491279			0.054890457		-0.007111972		59
RPS0A	3.768802514	0.000530797	3.751332155	0.012461015	3.768427184	3.760143423	3.769177845	3.742520887			-0.01747036				60
RPS0B	4.743127925	0.085530507	4.884141652	0.006531709	4.68784097	4.876908013	4.699898401	4.885909397	4.841644402	4.889607546	0.141013727		-0.158484087		61
RPS1A	3.153756286	0.017366617	3.106588216	0.013844579	3.136022615	3.09119195	3.170730962	3.117966927	3.154515281	3.110623367	-0.04716807				62
RPS1B	4.216810211	0.02554141	4.817941974	0.010980278	4.245714943	4.830011588	4.197283305	4.808544159	4.207432386	4.815270175	0.601131763	*	-0.648299833	#	63
RPS4A	4.72889875	0.019083434	4.840060384	0.008441367	4.736688071	4.844634319	4.742855483	4.845227679	4.707152694	4.830319156	0.111161635				64
RPS4B	4.616726515	0.045522992	4.748849516	0.004311646	4.590556502	4.751712416	4.590331265	4.743890582	4.669291778	4.750945549	0.132123001		-0.020961366		65
RPS6A	4.683784637	0.004666266	4.760324814	0.001290244	4.680485088	4.759412474	4.687084185	4.761237155			0.076540178				66
RPS6B	3.464647702	0.037511742	3.730916352	0.009646081	3.438122896	3.737737162	3.491172509	3.724095543			0.26626865		-0.189728472		67
RPS7B	4.065011737	0.006621717	4.575928506	0.008399404	4.060329476	4.56998923	4.069693998	4.581867782			0.510916769	*			68
RPS8A	4.291203574	0.035061085	4.691282698	0.022587001	4.315995505	4.70725412	4.266411644	4.675311277			0.400079124				69
RPS8B	4.30272008	0.055130906	4.628180956	0.067018672	4.341703518	4.580791598	4.263736643	4.675570313			0.325460875		0.074618249		70
RPS10A	3.132035551	0.012914471	3.07080664	0.005256957	3.141167461	3.07452387	3.122903641	3.06708941			-0.061228911				71
RPS10B	3.983778828	0.009249037	4.4714698	0.015129542	3.990318884	4.482168002	3.977238771	4.460771598			0.487690972	*	-0.548919883	#	72
RPS11A	3.302428398	0.01864661	3.17019613	0.013799339	3.289243254	3.16046853	3.315613542	3.179953737			-0.132232268				73
RPS11B	3.184999256	0.012945946	3.092562042	0.001116673	3.194153423	3.093351649	3.17584509	3.091807606			-0.092437214		-0.039795054		74
RPS14B	3.334131913		3.338516265		3.334131913	3.338516265					0.004384352				75
RPS16A	3.985892563	0.007342162	4.464646079	0.019368052	3.991084255	4.450950799	3.98070087	4.47834136			0.478753517	*			76
RPS16B	3.382721127	0.019910392	3.727446916	0.008163404	3.370744331	3.731564587	3.371714203	3.718044734	3.405704846	3.732731429	0.34472579		0.134027727		77
RPS17A	5.020811418	0.018161761	4.939087869	0.002416763	5.033653722	4.940796778	5.007969114	4.937378959			-0.08172355				78
RPS17B	4.655718237	0.30138071	4.757055438	0.129007024	4.442609893	4.665833697	4.868826581	4.84827718			0.101337201		-0.183060751		79
RPS18A	3.459959105	0.02447564	3.428938186	0.006221897	3.442652214	3.433337732	3.477265995	3.424538641			-0.031020918				80
RPS18B	3.450383888	0.010243733	3.784555222	0.011665801	3.447576605	3.797634479	3.461738583	3.780806774	3.441836478	3.775224413	0.334171334		-0.365192252	#	81
RPS19A	3.992243165	0.049385562	4.331322656	0.001546571	4.027164031	4.332416248	3.957322299	4.330229065			0.339079491				82
RPS19B	4.391037704	0.007556357	4.548328846	0.009304723	4.389217494	4.55015007	4.384557705	4.556588308	4.399337915	4.538248162	0.157291142		0.181788349		83
RPS22A	4.416997224	0.011264571	4.559989467	0.013711437	4.411068927	4.544585144	4.429987939	4.570859218	4.409934807	4.564524037	0.142992242				84
RPS22B	3.279157153	0.031700115	4.306997538	0.013029107	3.256741787	4.297784568	3.301637593	4.316210508			1.027840385	**	-0.884848143	#	85
RPS23A	3.636936706	0.03534401	4.097424956	0.010425129	3.618225984	4.107727082	3.614881389	4.097666755	3.677702745	4.08688103	0.46048825				86
RPS23B	3.63145318	0.037268665	4.013746219	0.011689053	3.605100254	4.022011628	3.657806105	4.00548081			0.382293039		0.078195211		87
RPS24A	4.108146946	0.401678643	4.432765401	0.103892832	4.57194745	4.55272355	3.879789498	4.371667148	3.872703891	4.373905507	0.324618455				88
RPS24B	3.701380642	0.054972076	4.326293258	0.014124053	3.762115641	4.329771988	3.686993566	4.310754882	3.655032718	4.338352903	0.624912616	*	-0.300294161		89
RPS25A	4.113179055	0.05304694	4.729844903	0.005800373	4.150688906	4.733946386	4.075669204	4.72574342			0.616665848	*			90
RPS25B	4.058557582	0.374674381	4.501558639	0.111321403	3.793622786	4.42284252	4.323492377	4.580274757			0.443001057		0.173664791		91
RPS26A	4.91389047	0.009941798	4.854130195	0.079699023	4.915605053	4.889415154	4.922863464	4.762879544	4.903202893	4.910095887	-0.059760275				92
RPS28A	4.427686049	0.001209568	4.533193416	0.009473903	4.426830756	4.539892477	4.428541343	4.526494355			0.105507366				93
RPS28B	3.3396571	0.018172158	3.484853619	0.02570957	3.33554815	3.514474694	3.323891228	3.471753621	3.359531921	3.468332544	0.14519652		-0.039689153		94
