# Supplementary material for: Autoregulation of yeast ribosomal proteins discovered by efficient search for feedback regulation
Source: Commun Biol. 2020 Dec 11;3:761. doi: 10.1038/s42003-020-01494-z (PMC7732827; doi:10.1038/s42003-020-01494-z)
Supplement: Supplementary file 4 — Supplementary Data 2 [file 42003_2020_1494_MOESM4_ESM.csv]

	strain	exp1_ind	exp1_unind	exp2_ind	exp2_unind	Exp1_Log10IndMinusLog10Unind	Exp2_Log10IndMinusLog10Unind	mean_Log10IndMinusLog10Unind
63	RPL10	3.87613697	3.862906213	3.991815065	3.866591527	0.013230757	0.125223538	0.069227147
52	RPL11A	3.408799446	3.363950245	3.354991522	3.34580486	0.044849201	0.009186661	0.027017931
56	RPL11B	3.794097487	3.741695104	3.81403438	3.796584749	0.052402383	0.017449631	0.034926007
25	RPL12A	3.374858298	3.260429176	3.498393265	3.40077968	0.114429122	0.097613585	0.106021354
62	RPL12B	4.035979759	3.87546352	4.017942726	3.944931521	0.160516239	0.073011206	0.116763722
73	RPL13A	3.757099824	3.725339816	3.853372667	3.889324112	0.031760008	-0.035951445	-0.002095718
13	RPL13B	3.766955376	3.635227336	3.715522843	3.659669038	0.13172804	0.055853804	0.093790922
85	RPL14A	3.79761373	3.750816843	3.806200318	3.751548529	0.046796888	0.054651788	0.050724338
31	RPL14B	3.690497314	3.615907997	3.67001842	3.660666315	0.074589317	0.009352105	0.041970711
36	RPL15B	2.597804835	2.505963505	2.548327978	2.521138084	0.09184133	0.027189894	0.059515612
14	RPL16A	3.624725428	3.557537265	3.641692214	3.677743786	0.067188163	-0.036051572	0.015568296
78	RPL17A	3.466081336	3.345197227	3.502317843	3.461761065	0.120884109	0.040556778	0.080720444
83	RPL17B	3.45932461	3.425599424	3.515880454	3.426267207	0.033725186	0.089613247	0.061669216
42	RPL18B	3.520418022	3.459498025	3.544365732	3.518757336	0.060919996	0.025608396	0.043264196
54	RPL19A	3.563552287	3.496984955	3.637569757	3.570186712	0.066567332	0.067383045	0.066975188
33	RPL19B	3.845600296	3.778491329	3.852955493	3.766390551	0.067108968	0.086564942	0.076836955
49	RPL1A	3.29364979	3.326499725	3.294532368	3.206852857	-0.032849935	0.087679512	0.027414788
15	RPL1B	4.154381351	4.117370707	4.205541331	4.120863358	0.037010645	0.084677973	0.060844309
18	RPL20A	3.757422609	3.651307099	3.795504614	3.686332322	0.10611551	0.109172292	0.107643901
11	RPL20B	3.762933508	3.693128715	3.726670153	3.662748381	0.069804792	0.063921771	0.066863282
64	RPL21A	3.843263932	3.81943206	3.841853553	3.801314521	0.023831871	0.040539032	0.032185451
82	RPL21B	3.735542997	3.665252566	3.82554294	3.716078515	0.070290431	0.109464425	0.089877428
51	RPL22A	4.243932993	4.211395556	4.287792767	4.231971394	0.032537437	0.055821372	0.044179405
22	RPL22B	3.43708435	3.362539029	3.553191007	3.404696917	0.074545321	0.148494091	0.111519706
34	RPL23A	3.051345499	2.795080171	2.880756458	2.834452497	0.256265328	0.046303962	0.151284645
2	RPL23B	2.913283902	2.99233255	3.226741637	3.092896011	-0.079048648	0.133845626	0.027398489
68	RPL24A	3.945867249	3.873431045	4.040032403	3.94928754	0.072436204	0.090744863	0.081590533
47	RPL24B	3.937071313	3.876477647	4.058270364	3.960651488	0.060593666	0.097618876	0.079106271
6	RPL26A	3.879313818	3.801688353	3.956033903	3.842272162	0.077625465	0.113761741	0.095693603
81	RPL27A	3.502713837	3.605116413	2.95429075	2.789580706	-0.102402576	0.164710043	0.031153734
45	RPL27B	3.723513152	3.677898812	3.753671138	3.711482453	0.04561434	0.042188685	0.043901513
48	RPL2A	3.714690109	3.658063894	3.791887041	3.734367727	0.056626215	0.057519313	0.057072764
20	RPL3	4.050267576	3.989055831	4.062753026	3.982488317	0.061211745	0.080264709	0.070738227
76	RPL31B	3.588585398	3.504885239	3.581414853	3.557308667	0.083700159	0.024106186	0.053903173
41	RPL33B	3.572482424	3.488042806	3.56779071	3.479517741	0.084439618	0.08827297	0.086356294
0	RPL34A	3.826942518	3.838206618	3.846513383	3.789478465	-0.0112641	0.057034919	0.022885409
27	RPL34B	3.67048707	3.399561255	3.608408341	3.448536263	0.270925815	0.159872078	0.215398947
30	RPL35A	2.421192461	2.457124626	2.415140362	2.414722698	-0.035932166	0.000417665	-0.017757251
66	RPL35B	3.613228511	3.615802819	3.67300706	3.584167207	-0.002574308	0.088839853	0.043132773
60	RPL36A	3.541940987	3.448335249	3.64601141	3.48957884	0.093605738	0.15643257	0.125019154
90	RPL36B	3.593740063	3.619072456	3.663870447	3.548241972	-0.025332392	0.115628474	0.045148041
29	RPL40A	2.874133793	2.756636108	2.790109157	2.768859992	0.117497685	0.021249165	0.069373425
21	RPL40B	3.512157221	3.518540241	3.442009159	3.460867794	-0.00638302	-0.018858635	-0.012620828
89	RPL42A	3.585810291	3.501415316	3.544328539	3.446754574	0.084394975	0.097573965	0.09098447
23	RPL42B	3.471658359	3.387149477	3.428313008	3.320686241	0.084508882	0.107626767	0.096067824
32	RPL4A	2.569139711	2.45484486	2.477844476	2.436957331	0.114294851	0.040887146	0.077590998
44	RPL4B	3.709286942	3.619479424	3.902508718	3.707791533	0.089807518	0.194717185	0.142262351
40	RPL5	4.010151491	3.910907074	3.987196866	3.92875675	0.099244417	0.058440116	0.078842266
17	RPL6A	3.790024653	3.72921341	3.734215594	3.692564916	0.060811243	0.041650679	0.051230961
80	RPL6B	3.53404514	3.479416923	3.554295278	3.531944898	0.054628217	0.02235038	0.038489298
69	RPL7A	3.964391634	3.94860855	3.882239848	3.930442133	0.015783084	-0.048202285	-0.016209601
5	RPL7B	3.014982298	3.089357486	2.988179784	3.291080113	-0.074375187	-0.30290033	-0.188637759
7	RPL8A	4.453687485	4.40194307	4.48614132	4.409557805	0.051744415	0.076583515	0.064163965
8	RPL8B	3.927185538	3.894548669	4.001348543	3.919083304	0.032636869	0.082265239	0.057451054
43	RPL9A	3.825016961	3.743345102	3.791020094	3.749473503	0.081671859	0.041546591	0.061609225
91	RPL9B	4.200399013	4.120111431	4.190429754	4.139528049	0.080287582	0.050901705	0.065594643
19	RPP1A	4.216806991	4.191835114	4.168803809	4.179244339	0.024971877	-0.01044053	0.007265674
46	RPP1B	4.211679721	4.166777824	4.314711789	4.229529538	0.044901896	0.085182251	0.065042074
72	RPP2A	2.70122249	2.636788677	2.723619846	2.699620956	0.064433813	0.02399889	0.044216351
61	RPP2B	4.158784518	4.122099511	4.182077811	4.128678704	0.036685007	0.053399107	0.045042057
86	RPS0A	2.842453205	2.849572955	2.923710207	2.838408271	-0.00711975	0.085301936	0.039091093
87	RPS0B	4.200141595	4.153363575	4.222396463	4.122517328	0.04677802	0.099879135	0.073328578
3	RPS10A	2.518645532	2.485721426	2.506098976	2.447158004	0.032924106	0.058940973	0.045932539
93	RPS10B	3.715016705	3.674273123	3.800569317	3.722008343	0.040743582	0.078560974	0.059652278
28	RPS11A	2.648847708	2.509202522	2.613101504	2.513750142	0.139645186	0.099351362	0.119498274
75	RPS11B	2.540454621	2.499824504	2.491501775	2.440200413	0.040630117	0.051301362	0.045965739
4	RPS16A	3.859522558	3.78806226	3.848866211	3.791420439	0.071460298	0.057445773	0.064453035
50	RPS16B	3.012373175	2.927575667	3.025100961	2.909769928	0.084797508	0.115331033	0.100064271
16	RPS17A	4.230877915	4.236559943	4.320079802	4.230060457	-0.005682028	0.090019345	0.042168658
38	RPS17B	3.91811423	3.901477398	3.938869822	3.873276996	0.016636832	0.065592826	0.041114829
79	RPS18A	2.722675035	2.682596291	2.769525029	2.673251361	0.040078744	0.096273668	0.068176206
58	RPS18B	2.98788961	2.985516293	3.057666104	2.978180515	0.002373317	0.079485589	0.040929453
53	RPS19A	3.486671286	3.466837982	3.574864322	3.508098584	0.019833304	0.066765738	0.043299521
65	RPS19B	3.823881596	3.810927764	3.868902934	3.844790826	0.012953832	0.024112108	0.01853297
35	RPS1A	2.524590836	2.47479881	2.481729214	2.475089812	0.049792026	0.006639402	0.028215714
12	RPS1B	2.648067141	2.581835913	2.618257358	2.57501454	0.066231229	0.043242817	0.054737023
9	RPS22A	3.731322805	3.722428242	3.78566434	3.815564454	0.008894563	-0.029900114	-0.010502775
77	RPS22B	3.512337449	3.502304202	3.621861446	3.553263886	0.010033247	0.06859756	0.039315403
39	RPS23A	3.347486148	3.262273062	3.411114419	3.321266919	0.085213085	0.089847499	0.087530292
74	RPS23B	3.268273661	3.165274003	3.337439274	3.243410141	0.102999657	0.094029133	0.098514395
88	RPS24A	3.680770479	3.643827591	3.767519475	3.705213486	0.036942888	0.062305989	0.049624439
59	RPS24B	3.707893631	3.534635221	3.545690524	3.444240028	0.17325841	0.101450496	0.137354453
67	RPS25A	4.112822762	3.982497369	4.04647371	3.975132985	0.130325393	0.071340725	0.100833059
37	RPS25B	3.583504821	3.542750745	3.67512732	3.571405989	0.040754077	0.10372133	0.072237703
92	RPS26A	4.217178525	4.177496087	4.244896588	4.193653224	0.039682438	0.051243364	0.045462901
57	RPS4A	4.165683451	4.097642471	4.175247901	4.124386845	0.068040981	0.050861056	0.059451018
1	RPS4B	3.987017914	3.928342073	4.034971192	3.954939243	0.058675841	0.080031949	0.069353895
10	RPS6A	4.104831819	4.054325728	4.093400684	3.997180997	0.050506091	0.096219687	0.073362889
55	RPS6B	3.085201352	2.905472075	3.01822186	2.924279286	0.179729277	0.093942574	0.136835925
71	RPS7B	3.819912278	3.755123725	3.84943783	3.701205185	0.064788553	0.148232645	0.106510599
26	RPS8A	3.874539797	3.828640578	4.008387228	3.854815956	0.045899219	0.153571271	0.099735245
24	RPS8B	3.924072412	3.805313915	3.981338326	3.844352896	0.118758497	0.13698543	0.127871963
84	RPS9A	3.944625788	3.920673662	3.974794795	3.919943218	0.023952125	0.054851577	0.039401851
70	RPS9B	4.168432653	4.174758823	4.214337769	4.205392491	-0.00632617	0.008945277	0.001309554
								mean	0.0612
								std	0.06
