# Supplementary material for: Autoregulation of yeast ribosomal proteins discovered by efficient search for feedback regulation
Source: Commun Biol. 2020 Dec 11;3:761. doi: 10.1038/s42003-020-01494-z (PMC7732827; doi:10.1038/s42003-020-01494-z)
Supplement: Supplementary file 5 — Supplementary Data 3 [file 42003_2020_1494_MOESM5_ESM.csv]

strain	mean_induced	std_induced	mean_uninduced	std_uninduced	induced_replicate_1	uninduced_replicate_1	induced_replicate_2	uninduced_replicate_2	induced_replicate_3	uninduced_replicate_3	induced_replicate_4	uninduced_replicate_4	induced_replicate_5	uninduced_replicate_5	induced_replicate_6	uninduced_replicate_6
rps22b-utr-without-intron-minus-creless-plasmid	4.798957501	0.029908088774819586	4.750737377999999	0.024031120053653307	4.760723972	4.719629555	4.802409381	4.754439302	4.83373915	4.778143277
rps22b-utr-without-intron-plus-creless-plasmid	4.856834272833334	0.019507941026199516	4.827777546833334	0.010949133011806219	4.8325497760000005	4.820048982	4.827477812	4.8140197360000005	4.8712202289999995	4.849055013	4.864678378	4.82671089	4.878456311	4.825621484	4.866623131	4.831209176000001
rps22b-utr-with-intron-minus-creless-plasmid	4.328890316	0.07057994765014851	4.31864432	0.07595383989796366	4.312779068999999	4.268177665	4.251637005	4.26175995	4.422254874	4.425995345
rps22b-utr-with-intron-plus-creless-plasmid	3.5943789696666664	0.046523898826456855	4.364409165666667	0.028996013490293952	3.629231155	4.343061815	3.63278114	4.3521294280000005	3.573648915	4.3634972880000005	3.514481342	4.3254797410000005	3.647495456	4.4117021869999995	3.56863581	4.390584535
