# Supplementary material for: Autoregulation of yeast ribosomal proteins discovered by efficient search for feedback regulation
Source: Commun Biol. 2020 Dec 11;3:761. doi: 10.1038/s42003-020-01494-z (PMC7732827; doi:10.1038/s42003-020-01494-z)
Supplement: Supplementary file 6 — Supplementary Data 4 [file 42003_2020_1494_MOESM6_ESM.csv]

GFP_strain	mean_induced	std_induced	mean_uninduced	std_uninduced	induced_replicate_1	uninduced_replicate_1	induced_replicate_2	uninduced_replicate_2	Diff_uninduced_minus_induced	diff_over_2fold
WT	3.725014960590378	0.01242419735812339	4.407108502606171	0.011439709247726082	3.712590763232255	4.395668793358444	3.7374391579485016	4.418548211853897	0.6820935420157928	*
5'del	4.403039889272579	0.01117276309765236	4.70149018014842	0.018555784753388593	4.391867126174926	4.720045964901809	4.414212652370231	4.682934395395032	0.2984502908758415
3'del	3.26436551400105	0.0017720617670304861	3.7124421002888415	0.01703045984112639	3.2625934522340194	3.6954116404477153	3.2661375757680804	3.729472560129968	0.44807658628779157	*
5'+3'del	4.039389925572139	0.00511651289478543	3.950582650529296	0.02291465820276728	4.044506438466924	3.973497308732063	4.034273412677353	3.9276679923265285	-0.0888072750428428
HP1mut	4.704183315657607	0.003912378314876008	4.605375839942381	0.010828606614529779	4.700270937342731	4.594547233327852	4.708095693972483	4.616204446556911	-0.09880747571522619
HP1comp	3.568389343071645	0.00035199076738168245	4.392470104762797	0.0022205370261194624	3.568741333839027	4.390249567736677	3.5680373523042634	4.394690641788916	0.8240807616911519	*
HP2mut1	4.634774848781953	0.0072492180161973785	4.569534170807731	0.0072044289501986825	4.6275256307657555	4.576738599757929	4.64202406679815	4.562329741857532	-0.06524067797422273
HP2comp1	3.750754621633506	0.002675174246357548	4.458476043226634	0.022008062586147847	3.753429795879864	4.480484105812781	3.748079447387149	4.436467980640486	0.7077214215931278	*
HP2mut2	4.809780746610285	0.09220092608759112	4.713582283109648	0.09779630213837942	4.717579820522693	4.6157859809712685	4.901981672697875	4.811378585248027	-0.09619846350063632
HP2comp2	4.406278635412008	0.002439455874239993	4.497292299540572	0.004409029805191089	4.403839179537768	4.501701329345763	4.408718091286248	4.492883269735381	0.09101366412856393
3muts	4.724506151378247	0.019848251286094243	4.587248937542137	0.013916563875879806	4.7443544026643405	4.601165501418016	4.704657900092152	4.573332373666257	-0.13725721383610967
4muts	4.576856915217124	0.020906809035895257	4.531304970639959	0.008729013782883932	4.597763724253019	4.522575956857075	4.555950106181228	4.540033984422843	-0.045551944577164605
A43G	3.5426904045276784	0.019685727504696215	4.194727872321744	0.02849023850885457	3.5230046770229824	4.223218110830598	3.562376132032375	4.166237633812889	0.6520374677940657	*
