# Supplementary material for: Autoregulation of yeast ribosomal proteins discovered by efficient search for feedback regulation
Source: Commun Biol. 2020 Dec 11;3:761. doi: 10.1038/s42003-020-01494-z (PMC7732827; doi:10.1038/s42003-020-01494-z)
Supplement: Supplementary file 7 — Supplementary Data 5 [file 42003_2020_1494_MOESM7_ESM.txt]

>RPS8A, YBL072C, SGDID:S000000168
ATGGGAATAAGCAGAGACTCTAGACACAAGCGTTCCGCTACTGGTGCTAAGAGAGCCCAATTCCGTAAGAAGAGAAAGTTTGAATTGGGTAGACAACCAGCTAACACTAAGATTGGTGCCAAAAGAATCCACTCTGTTAGAACCCGTGGTGGTAACAAGAAGTACAGAGCTTTAAGAATTGAAACTGGTAACTTCAGCTGGGCTTCTGAAGGCATCTCTAAGAAGACCAGAATCGCTGGTGTCGTCTACCACCCAAGCAATAACGAATTAGTTAGAACCAACACTCTAACCAAGGCCGCTATTGTTCAAATTGATGCTACCCCATTCCGTCAATGGTTCGAAGCCCATTACGGTCAAACCTTGGGTAAGAAGAAGAACGTTAAGGAAGAAGAAACTGTTGCTAAGTCTAAAAACGCTGAAAGAAAGTGGGCTGCTAGAGCTGCTTCCGCCAAGATCGAATCCTCTGTTGAATCCCAATTCTCTGCCGGTAGATTGTACGCTTGTATTTCCTCCAGACCAGGTCAATCTGGTAGATGTGATGGTTACATCTTGGAAGGTGAAGAACTAGCTTTCTACTTAAGAAGATTGACTGCTAAAAAGTAG
>RPS1A, YLR441C, SGDID:S000004433
ATGGCAGTTGGTAAAAACAAGAGATTGTCTAAAGGTAAGAAAGGTCAAAAAAAGAGAGTTGTCGATCCATTCACCAGAAAGGAATGGTTCGATATTAAGGCTCCATCAACTTTCGAAAACAGAAATGTTGGTAAGACTTTGGTCAATAAGTCCACCGGTTTAAAATCCGCTTCCGACGCTTTAAAGGGTAGAGTTGTTGAAGTCTGCTTGGCTGATTTGCAAGGTTCTGAAGACCATTCCTTCAGAAAGATTAAGTTGAGAGTTGACGAAGTTCAAGGAAAGAACTTGTTGACCAATTTCCACGGAATGGACTTTACTACTGACAAGCTAAGATCTATGGTTAGAAAGTGGCAAACTTTGATCGAAGCCAACGTCACTGTGAAGACTTCCGATGACTACGTCTTGAGAATCTTCGCTATCGCCTTTACCAGAAAGCAAGCTAACCAAGTTAAAAGACACTCTTACGCTCAAAGTTCCCATATCAGAGCTATTAGAAAGGTTATTTCTGAAATCTTGACCAAGGAAGTTCAGGGTTCCACCTTGGCTCAATTGACTTCTAAGTTGATCCCAGAAGTCATCAACAAGGAAATTGAAAACGCCACCAAGGATATCTTTCCACTACAAAACATCCACGTTAGAAAGGTTAAGTTGTTGAAGCAACCAAAGTTCGACGTTGGTGCTTTAATGGCTTTACACGGTGAAGGTTCTGGTGAAGAAAAGGGTAAAAAGGTTACTGGTTTCAAGGACGAAGTTTTGGAAACTGTTTAA
>RPS6A, YPL090C, SGDID:S000006011
ATGAAACTTAATATATCCTACCCTGTCAACGGTTCTCAAAAGACTTTCGAAATCGACGATGAACACAGAATCAGAGTTTTCTTCGATAAGAGAATTGGTCAAGAAGTTGATGGTGAAGCTGTTGGTGACGAATTCAAGGGTTACGTTTTCAAGATTTCTGGTGGGAACGATAAGCAAGGTTTCCCAATGAAGCAAGGTGTCTTGTTGCCAACTCGTATTAAGTTGCTATTGACTAAGAACGTTTCTTGTTACAGACCACGTAGAGATGGTGAAAGAAAGAGAAAGTCTGTTAGAGGTGCCATCGTTGGTCCAGACTTGGCTGTCTTGGCTTTGGTTATCGTTAAGAAGGGTGAACAAGAATTGGAAGGTTTGACCGATACTACCGTCCCAAAGAGATTGGGTCCAAAGAGAGCTAACAACATCAGAAAGTTCTTCGGTTTGTCCAAGGAAGACGACGTCAGAGATTTCGTCATCCGTAGAGAAGTCACCAAGGGTGAAAAAACTTACACTAAGGCTCCAAAGATCCAAAGATTGGTCACCCCACAAAGATTGCAAAGAAAGAGACACCAAAGAGCTTTGAAGGTCAGAAACGCTCAAGCTCAAAGAGAGGCTGCTGCCGAGTACGCTCAATTGTTGGCTAAGAGATTGTCTGAAAGAAAGGCTGAAAAGGCTGAAATTCGTAAGAGAAGAGCCTCTTCTTTGAAGGCTTAA
>RPS9A, YPL081W, SGDID:S000006002
ATGCCCCGCGCTCCCCGTACATACTCTAAGACCTACTCTACACCAAAGAGACCTTACGAATCTTCTAGATTGGACGCCGAATTGAAGTTGGCTGGTGAATTCGGTTTAAAGAATAAGAAGGAAATCTATAGAATTTCTTTCCAATTATCCAAGATTAGAAGAGCCGCAAGGGATTTGTTGACTAGAGACGAAAAGGATCCAAAGAGATTGTTCGAAGGTAACGCGTTAATTAGACGTTTAGTCAGAGTCGGTGTTTTGTCCGAAGACAAGAAGAAGTTGGATTACGTTTTGGCTTTGAAGGTCGAAGATTTCTTGGAGAGGAGACTACAAACTCAGGTCTATAAGTTAGGTTTGGCTAAGTCCGTTCACCACGCTAGAGTTCTAATTACACAAAGACACATTGCCGTCGGTAAGCAAATTGTCAATATTCCCTCTTTCATGGTTAGGTTAGACTCTGAAAAGCATATCGATTTTGCACCAACTTCTCCATTCGGTGGTGCTCGTCCAGGCAGAGTTGCTAGAAGAAACGCAGCCCGTAAGGCCGAAGCTTCTGGTGAAGCTGCTGATGAAGCAGACGAAGCTGACGAAGAGTAA
>RPS0A, YGR214W, SGDID:S000003446
ATGAGTCTTCCGGCAACCTTCGATTTGACCCCAGAAGATGCTCAATTATTGTTGGCTGCCAACACCCACTTAGGTGCCAGAAACGTCCAAGTTCACCAAGAACCATACGTTTTCAACGCTAGACCAGACGGTGTTCACGTTATCAACGTTGGTAAGACTTGGGAAAAGTTAGTTTTGGCTGCAAGAATTATCGCCGCCATCCCAAACCCAGAAGACGTCGTTGCCATCTCATCTAGAACTTTCGGTCAAAGGGCTGTTTTGAAGTTCGCTGCCCACACTGGTGCTACTCCAATCGCTGGTAGATTCACTCCTGGTTCTTTCACTAACTACATTACCAGATCTTTCAAGGAGCCAAGACTTGTTATCGTTACCGATCCAAGATCCGATGCTCAAGCTATCAAGGAAGCTTCCTACGTCAACATTCCAGTTATCGCTCTTACCGACTTGGATTCCCCATCAGAATTTGTCGACGTCGCTATCCCTTGTAACAATAGAGGTAAGCACTCTATCGGTTTGATTTGGTATTTACTAGCCAGAGAAGTCTTAAGATTGAGAGGTGCTTTGGTTGACCGTACTCAACCATGGTCTATCATGCCAGACCTATATTTCTACAGAGATCCAGAGGAAGTTGAACAACAAGTTGCTGAAGAGGCTACCACCGAAGAAGCTGGTGAAGAAGAAGCTAAAGAAGAAGTTACTGAAGAACAAGCCGAAGCTACCGAATGGGCTGAAGAAAATGCTGACAACGTTGAATGGTAA
>RPS25A, YGR027C, SGDID:S000003259
ATGCCACCTAAACAGCAGTTGTCTAAAGCTGCTAAGGCTGCCGCCGCTTTAGCTGGTGGTAAGAAGTCTAAGAAGAAGTGGTCTAAGAAGTCCATGAAGGACAGAGCTCAACACGCCGTTATCTTGGACCAAGAAAAATACGACAGAATCTTGAAGGAAGTCCCAACTTACAGATACGTCTCCGTCTCTGTTTTAGTTGACAGATTAAAGATTGGTGGTTCCCTTGCTAGAATCGCTTTGAGACACTTAGAAAAGGAGGGTATTATCAAGCCAATCTCTAAGCACTCTAAACAAGCTATTTACACTAGAGCTACCGCTTCCGAATAA
>RPS16A, YMR143W, SGDID:S000004751
ATGTCCGCCGTTCCTTCTGTTCAAACTTTCGGTAAGAAGAAATCTGCTACTGCTGTTGCCCATGTTAAAGCTGGTAAGGGTTTGATCAAGGTCAACGGTTCCCCAATCACTTTGGTTGAACCAGAAATCTTGAGATTCAAGGTTTACGAACCATTATTGTTGGTCGGTTTAGACAAATTCTCCAACATCGATATTAGAGTTAGAGTTACTGGTGGTGGTCATGTTTCTCAAGTTTACGCTATTCGTCAAGCTATTGCCAAGGGTTTAGTCGCTTACCATCAAAAATATGTTGATGAACAATCAAAAAATGAATTGAAGAAGGCCTTTACCAGTTACGATAGAACTTTATTGATCGCTGACTCCCGTAGACCAGAACCAAAGAAATTCGGTGGTAAGGGTGCTAGATCTAGATTCCAAAAGTCATACAGATAA
>RPS7B, YNL096C, SGDID:S000005040
ATGTCTTCCGTTCAGTCTAAAATTTTGAGCCAAGCTCCATCTGAATTGGAATTGCAAGTCGCTAAAACCTTCATCGACTTGGAATCTTCCTCTCCAGAATTGAAGGCAGATTTACGTCCACTACAAATCAAATCCATTCGTGAGATTGACGTTACAGGTGGTAAGAAAGCTCTAGTTTTGTTTGTCCCAGTTCCAGCTTTGAGCGCCTACCATAAGGTCCAAACTAAATTAACTAGAGAATTGGAAAAAAAGTTCCCAGACAGACACGTCATCTTCTTAGCAGAAAGAAGAATCCTTCCAAAGCCATCCAGAACCTCCAGACAAGTTCAAAAGAGACCTAGATCTAGAACCTTGACCGCTGTTCATGACAAGGTCTTGGAAGACATGGTCTTTCCAACCGAAATTGTTGGTAAGAGAGTTAGATATTTGGTCGGTGGCAACAAGATCCAAAAGGTCCTATTGGACTCCAAGGATGTTCAACAAATCGATTACAAGTTGGAAAGTTTCCAGGCTGTCTACAACAAGTTGACTGGTAAACAAATTGTTTTCGAAATCCCATCTCAAACTAACTAA
>RPS4A, YJR145C, SGDID:S000003906
ATGGCCCGTGGTCCGAAAAAGCACTTGAAGAGATTGGCTGCCCCACACCACTGGTTGCTAGACAAGTTATCCGGTTGTTACGCTCCAAGACCTTCTGCAGGTCCACATAAGTTACGTGAATCCTTGCCATTGATTGTTTTCTTGCGTAACCGTTTAAAGTACGCCTTGAACGGTAGAGAAGTTAAGGCTATTTTGATGCAAAGACACGTTAAGGTCGATGGTAAGGTCAGAACTGATACCACTTACCCAGCCGGTTTCATGGACGTGATCACCTTGGACGCTACTAATGAAAACTTCCGTCTAGTCTACGATGTTAAGGGTAGATTTGCTGTTCACAGAATCACCGATGAAGAAGCTTCTTACAAGTTGGGCAAGGTCAAGAAGGTCCAATTAGGTAAGAAGGGTGTCCCATATGTCGTCACTCACGATGGAAGAACCATCAGATACCCAGATCCAAACATTAAGGTTAATGACACCGTTAAGATCGACTTAGCTTCTGGTAAGATCACTGACTTCATCAAGTTCGATGCTGGTAAGTTGGTCTACGTTACTGGTGGTCGTAATTTGGGTAGAATTGGTACTATCGTCCACAAAGAAAGACACGACGGTGGTTTCGACTTGGTTCACATCAAGGATTCTTTGGATAACACTTTCGTCACTAGACTAAACAACGTTTTCGTTATCGGTGAACAAGGTAAACCATACATCTCCTTACCAAAGGGTAAAGGTATCAAGTTGTCTATCGCCGAAGAAAGAGACAGACGTAGAGCTCAACAAGGTTTGTAA
>RPS24A, YER074W, SGDID:S000000876
ATGTCCGATGCAGTCACGATCAGAACTCGTAAGGTCATCTCTAACCCATTGTTAGCTAGAAAGCAATTCGTCGTCGACGTTTTACACCCAAACCGTGCTAACGTTTCTAAGGATGAATTGCGTGAAAAGTTGGCTGAAGTCTACAAGGCCGAAAAGGATGCTGTTTCCGTCTTTGGTTTCAGAACTCAATTCGGTGGTGGTAAGTCTGTTGGTTTCGGTTTGGTCTACAACTCCGTTGCCGAAGCTAAGAAGTTCGAACCAACTTACAGATTGGTCAGATACGGTTTGGCTGAAAAGGTTGAAAAAGCTTCCAGACAACAAAGAAAGCAAAAGAAGAATAGAGACAAGAAGATCTTCGGTACCGGTAAGAGATTGGCCAAGAAGGTTGCTAGACGTAACGCTGACTAA
>RPS19A, YOL121C, SGDID:S000005481
ATGCCGGGGGTCTCTGTAAGAGATGTCGCCGCTCAAGATTTCATTAACGCCTACGCTTCTTTCTTGCAACGTCAAGGTAAGTTGGAAGTCCCAGGTTACGTTGACATCGTTAAGACTTCTAGCGGTAACGAAATGCCACCACAAGACGCTGAAGGTTGGTTCTACAAGAGAGCTGCTTCTGTTGCTAGACACATTTACATGAGAAAACAAGTTGGTGTTGGTAAATTGAACAAGTTGTACGGTGGTGCCAAATCCAGAGGTGTTAGACCATACAAGCACATCGACGCTTCTGGTTCTATCAACCGTAAGGTTCTACAAGCCTTAGAAAAGATTGGTATTGTTGAAATCTCTCCAAAGGGTGGTAGAAGAATTTCCGAAAATGGTCAAAGAGATTTGGACAGAATTGCTGCCCAAACCTTGGAAGAAGATGAATAA
>RPS23A, YGR118W, SGDID:S000003350
ATGGGCAAGGGCAAACCTAGAGGTTTGAACTCTGCTAGAAAGTTGAGAGTTCATAGAAGAAACAACCGTTGGGCTGAAAACAATTACAAGAAGAGATTGTTGGGTACTGCTTTCAAATCTTCTCCATTTGGTGGTTCCTCTCACGCTAAGGGTATCGTCTTGGAAAAGTTGGGTATCGAATCCAAGCAACCAAACTCTGCTATCAGAAAGTGTGTTCGTGTCCAACTAATTAAGAACGGTAAAAAGGTTACTGCCTTCGTCCCAAACGATGGTTGTCTAAACTTCGTCGACGAAAACGATGAAGTTTTGTTGGCCGGTTTCGGTAGAAAAGGTAAGGCAAAGGGTGATATCCCAGGTGTCAGATTCAAGGTTGTCAAGGTCTCTGGTGTCTCATTGTTGGCCTTATGGAAAGAAAAGAAGGAAAAGCCAAGATCTTAA
>RPS18A, YDR450W, SGDID:S000002858
ATGTCCTTGGTCGTACAGGAACAAGGTTCTTTCCAACACATCTTGCGTTTATTGAATACCAACGTTGACGGTAACATCAAAATTGTCTACGCTTTGACTACCATCAAGGGTGTTGGTAGAAGATACTCCAACTTGGTTTGTAAAAAGGCTGATGTTGATTTGCATAAGCGTGCTGGTGAATTGACCCAAGAAGAATTGGAACGTATCGTTCAAATTATGCAAAACCCAACTCACTACAAAATCCCAGCTTGGTTCTTGAACAGACAAAACGATATTACTGATGGTAAGGACTACCACACCTTGGCTAACAACGTTGAATCCAAGTTAAGAGACGACTTAGAACGTTTGAAGAAGATCAGAGCTCACCGTGGTATTAGACACTTCTGGGGTTTAAGAGTTAGAGGTCAACACACTAAGACTACTGGTAGACGTAGAGCTTAA
>RPS10A, YOR293W, SGDID:S000005819
ATGTTAATGCCCAAAGAGGACAGAAACAAGATTCACCAATACTTGTTCCAAGAAGGTGTTGTTGTTGCTAAGAAGGACTTCAACCAAGCCAAGCACGAAGAAATTGATACTAAGAACTTGTATGTCATTAAGGCCTTGCAATCCTTGACCTCAAAGGGTTACGTTAAGACCCAATTCTCTTGGCAATACTACTATTACACTTTAACTGAAGAAGGTGTCGAATACTTGAGAGAATACTTGAACTTGCCAGAACACATCGTCCCAGGTACTTACATTCAAGAAAGAAACCCAACCCAAAGACCACAAAGAAGATACTAA
>RPS17A, YML024W, SGDID:S000004486
ATGGGCCGTGTCCGTACGAAGACTGTTAAGCGTGCCTCTAAAGCTTTGATCGAAAGATACTACCCAAAGTTAACCTTGGACTTCCAAACTAACAAGAGATTGTGTGATGAAATCGCTACCATCCAATCTAAGAGACTTAGAAACAAGATTGCTGGTTACACCACTCATTTGATGAAACGTATCCAAAAGGGTCCAGTTAGAGGTATCTCTTTCAAGTTGCAAGAAGAAGAAAGAGAAAGAAAGGACCAATACGTTCCAGAAGTTTCTGCTTTGGACTTGTCTAGATCTAACGGTGTTTTGAACGTTGACAACCAAACCTCTGATTTGGTTAAGTCCTTGGGTTTGAAGTTGCCATTGTCTGTCATTAACGTTTCTGCCCAACGTGACAGAAGATATAGAAAGCGTGTCTAA
>RPS26A, YGL189C, SGDID:S000003157
ATGCCCAAAAAACGTGCCTCCAACGGTAGAAACAAAAAGGGTAGAGGTCACGTCAAGCCTGTCAGATGTGTCAACTGTTCCAAGTCCATCCCAAAGGATAAGGCTATCAAGAGAATGGCTATTAGAAACATTGTTGAAGCCGCTGCTGTTAGAGACTTGTCCGAAGCTTCTGTCTACCCTGAATACGCCTTACCAAAAACTTACAACAAGTTACACTACTGTGTTTCCTGTGCTATTCACGCTAGAATTGTCAGAGTCAGATCTAGAGAAGATAGAAAGAACAGAGCTCCACCACAAAGACCTAGATTCAACAGAGAAAACAAGGTCTCTCCAGCCGATGCTGCCAAGAAGGCTTTGTAA
>RPS22A, YJL190C, SGDID:S000003726
ATGACTCGGAGCTCTGTATTGGCCGATGCTTTGAACGCCATCAACAATGCCGAAAAGACCGGTAAGAGACAAGTTTTAATTAGACCATCCTCCAAGGTTATTATTAAGTTCTTGCAAGTTATGCAAAAGCACGGTTACATTGGTGAATTTGAATACATTGACGACCATCGTTCCGGTAAGATCGTTGTTCAATTGAACGGTAGATTGAACAAGTGTGGTGTTATTTCTCCAAGATTTAACGTTAAGATCGGTGACATTGAAAAATGGACCGCTAACTTGTTGCCAGCTAGACAATTCGGTTACGTTATCTTAACCACCTCCGCCGGTATCATGGATCACGAAGAAGCTAGAAGAAAGCACGTCTCTGGTAAGATTTTGGGTTTCGTCTACTAA
>RPS11A, YDR025W, SGDID:S000002432
ATGAGTACCGAGCTCACGGTTCAATCTGAAAGAGCTTTCCAAAAGCAACCACACATCTTCAACAACCCAAAAGTCAAAACCTCCAAGAGAACCAAGAGATGGTACAAGAACGCTGGATTGGGTTTCAAAACCCCAAAGACCGCTATCGAGGGTTCCTACATTGACAAGAAGTGTCCATTCACTGGTTTGGTCTCCATCAGAGGTAAGATTTTGACCGGTACTGTTGTTTCCACCAAGATGCACAGAACTATTGTCATCAGACGTGCTTACTTACACTACATTCCAAAATACAACAGATACGAAAAGAGGCATAAGAATGTTCCAGTCCACGTTTCCCCAGCTTTCAGAGTTCAAGTTGGCGACATCGTTACTGTCGGTCAATGTCGTCCAATCTCCAAGACCGTCCGTTTTAACGTTGTCAAGGTTTCCGCCGCTGCTGGTAAGGCTAACAAGCAATTCGCTAAGTTTTAA
>RPP1A, YDL081C, SGDID:S000002239
ATGAGCACCGAGTCTGCTTTGTCTTACGCTGCTTTGATCTTGGCTGATTCCGAAATTGAAATCTCCAGCGAAAAGTTATTGACTTTGACTAATGCTGCTAACGTCCCAGTCGAAAACATTTGGGCTGACATCTTCGCTAAGGCCTTAGATGGTCAAAACTTGAAGGACTTGTTGGTCAATTTTTCTGCCGGTGCTGCTGCTCCAGCCGGTGTTGCCGGTGGTGTCGCCGGTGGTGAAGCTGGTGAAGCTGAAGCCGAAAAAGAAGAAGAAGAAGCTAAGGAAGAATCTGACGATGACATGGGTTTTGGCTTGTTCGAC
>RPP2B, YDR382W, SGDID:S000002790
ATGAAGTATTTGGCTGCCTACTTGTTGTTGGTCCAAGGTGGTAACGCCGCTCCATCTGCTGCTGATATCAAGGCTGTTGTCGAATCTGTCGGCGCTGAAGTTGACGAAGCTAGAATCAACGAATTATTATCTTCCTTAGAAGGTAAGGGTTCTTTAGAAGAAATCATCGCTGAAGGTCAAAAAAAGTTCGCCACTGTCCCAACTGGTGGTGCTTCTTCCGCTGCTGCTGGTGCTGCTGGTGCCGCCGCTGGTGGTGACGCCGCCGAAGAAGAAAAGGAAGAAGAAGCTAAGGAAGAATCTGATGATGATATGGGTTTCGGTTTGTTTGAT
>RPL1A, YPL220W, SGDID:S000006141
ATGTCTAAAATTACCTCCTCCCAAGTTAGAGAACACGTTAAGGAATTGTTGAAGTACTCTAACGAAACTAAGAAGAGAAACTTTTTGGAAACTGTTGAATTGCAAGTTGGTTTGAAGAACTACGATCCACAACGTGACAAGAGATTCTCCGGTTCCTTGAAGTTGCCTAACTGTCCAAGACCAAACATGTCTATCTGTATCTTCGGTGACGCTTTCGACGTTGATAGAGCTAAGTCCTGTGGTGTCGACGCTATGTCTGTTGACGATTTGAAGAAGTTGAACAAGAATAAGAAGTTGATCAAGAAGTTGTCTAAGAAGTATAACGCTTTCATCGCTTCTGAAGTTTTGATTAAGCAAGTTCCAAGATTGTTGGGTCCACAATTGTCTAAGGCTGGTAAGTTCCCAACCCCTGTTTCTCACAACGACGATTTGTACGGTAAGGTTACCGACGTTAGATCCACCATCAAGTTCCAATTGAAGAAGGTTTTGTGCTTGGCCGTCGCTGTTGGTAACGTCGAAATGGAAGAAGATGTTCTAGTCAACCAAATCTTGATGTCCGTCAACTTCTTCGTCTCCCTATTAAAGAAGAATTGGCAAAACGTCGGTTCTTTGGTTGTCAAGTCTTCTATGGGTCCAGCTTTCAGATTGTAT
>RPL2A, YFR031C-A, SGDID:S000002104
ATGGGACGTGTCATCAGAAACCAACGTAAGGGTGCCGGTTCCATTTTCACTTCTCATACTAGATTGCGTCAAGGTGCCGCCAAGTTGAGAACCTTGGACTACGCCGAAAGACACGGTTACATTAGAGGTATTGTCAAGCAAATTGTTCACGACTCTGGTAGAGGTGCCCCATTGGCCAAGGTCGTTTTTAGAGATCCATACAAGTACAGATTGAGAGAAGAAATTTTCATCGCCAACGAAGGTGTTCATACCGGTCAATTTATCTACGCTGGTAAGAAGGCCTCCTTGAACGTTGGTAACGTTTTGCCATTGGGTTCCGTTCCAGAAGGTACTATCGTTTCTAACGTCGAAGAAAAGCCAGGTGATCGTGGTGCTTTGGCTAGAGCCTCTGGTAACTACGTCATCATTATTGGTCACAACCCTGATGAAAATAAGACCAGAGTTCGTTTGCCATCTGGTGCTAAGAAGGTCATTTCTTCTGACGCTAGAGGTGTTATTGGTGTTATCGCTGGTGGTGGTAGAGTCGATAAGCCACTATTAAAGGCCGGTAGAGCCTTCCACAAGTATAGATTGAAGCGTAACTCTTGGCCAAAGACCAGAGGTGTCGCTATGAACCCAGTCGACCACCCACACGGTGGTGGTAACCACCAACACATCGGTAAGGCCTCCACTATTTCTCGTGGTGCCGTCTCTGGTCAAAAAGCTGGTTTAATCGCTGCTAGACGTACCGGTTTGTTGAGAGGTTCCCAAAAGACCCAAGAC
>RPL3, YOR063W, SGDID:S000005589
ATGTCCCATCGGAAGTACGAAGCTCCAAGACATGGTCACTTGGGTTTCTTGCCAAGAAAGAGAGCTGCTTCCATTAGAGCTAGAGTCAAGGCTTTCCCAAAGGACGACAGATCTAAGCCAGTCGCTTTGACCTCTTTCTTGGGTTACAAGGCTGGTATGACCACTATTGTTAGAGACTTGGACAGACCAGGTTCCAAGTTCCACAAGAGAGAAGTTGTTGAAGCTGTTACCGTCGTTGATACCCCACCAGTTGTTGTTGTTGGTGTCGTCGGTTACGTTGAAACTCCAAGAGGTTTGAGATCCTTGACTACTGTCTGGGCTGAACACCTAAGCGATGAAGTCAAGAGAAGATTCTACAAGAACTGGTACAAGTCCAAGAAGAAGGCTTTCACTAAGTACTCCGCTAAGTACGCCCAAGACGGTGCTGGTATCGAAAGAGAATTGGCAAGAATTAAGAAGTACGCTTCTGTCGTTCGTGTCTTGGTTCATACTCAAATTCGTAAGACCCCATTGGCTCAAAAGAAGGCTCACTTAGCTGAAATTCAATTGAACGGTGGTTCTATTTCCGAAAAGGTCGACTGGGCTAGAGAACACTTTGAAAAGACCGTTGCTGTTGATTCTGTTTTCGAACAAAACGAAATGATTGATGCCATCGCCGTTACTAAGGGTCACGGTTTCGAAGGTGTCACCCATAGATGGGGTACCAAGAAGTTGCCAAGAAAGACTCACAGAGGTTTGAGAAAAGTCGCTTGTATCGGTGCCTGGCACCCAGCTCATGTCATGTGGTCTGTTGCTAGAGCTGGTCAAAGAGGTTACCACTCTAGAACTTCTATCAACCATAAGATCTACAGAGTCGGTAAGGGTGACGACGAAGCTAACGGTGCTACTTCTTTTGACAGAACCAAGAAGACCATCACTCCAATGGGTGGTTTCGTCCATTACGGTGAAATCAAGAACGACTTCATTATGGTTAAGGGTTGTATTCCAGGTAACAGAAAAAGAATTGTCACCCTACGTAAGAGCTTGTACACTAACACCAGCAGAAAGGCTTTGGAAGAAGTTTCTTTGAAGTGGATTGACACCGCTAGTAAGTTCGGTAAGGGTAGATTCCAAACCCCAGCTGAAAAGCACGCTTTCATGGGTACCTTGAAAAAGGATTTG
>RPL4A, YBR031W, SGDID:S000000235
ATGTCTAGACCTCAAGTTACTGTTCACTCCTTGACCGGTGAAGCTACCGCTAACGCTTTGCCATTGCCTGCTGTTTTCTCCGCTCCAATTAGACCAGACATCGTTCACACTGTTTTCACTTCCGTTAACAAGAACAAGCGTCAAGCTTACGCTGTCTCCGAAAAGGCCGGTCACCAAACTTCTGCTGAATCCTGGGGTACCGGTAGAGCCGTTGCCAGAATCCCAAGAGTCGGTGGTGGTGGTACTGGTAGATCCGGTCAAGGTGCTTTCGGTAACATGTGTAGAGGTGGTAGAATGTTCGCTCCAACTAAGACTTGGCGTAAGTGGAATGTTAAGGTTAACCACAACGAAAAGAGATACGCTACTGCTTCCGCTATCGCCGCTACCGCCGTTGCTTCCTTGGTTTTGGCCAGAGGTCACCGTGTCGAAAAGATCCCAGAAATTCCATTGGTTGTTTCTACTGACTTGGAATCCATCCAAAAGACTAAAGAAGCTGTCGCTGCTTTGAAGGCCGTCGGTGCTCACTCTGATCTATTGAAGGTTTTGAAGTCTAAGAAGTTGAGAGCTGGTAAGGGCAAGTACCGTAACCGTAGATGGACCCAACGTAGAGGTCCATTGGTCGTTTACGCTGAAGATAACGGTATTGTCAAGGCTTTGCGTAACGTCCCAGGTGTTGAAACCGCTAACGTCGCTTCCTTGAACTTGTTGCAATTGGCTCCAGGTGCTCATTTGGGCCGTTTTGTCATCTGGACTGAAGCCGCTTTTACTAAGTTAGACCAAGTCTGGGGTTCTGAAACTGTCGCTTCCTCTAAGGTCGGTTACACCTTGCCATCCCACATTATTTCTACCTCCGACGTTACCAGAATCATCAACTCCTCTGAAATTCAATCCGCTATCAGACCAGCCGGTCAAGCCACTCAAAAGAGAACCCACGTGTTGAAGAAGAACCCATTGAAGAACAAGCAAGTCTTGTTGAGATTGAACCCATACGCTAAGGTTTTCGCCGCCGAAAAGTTGGGTTCTAAGAAGGCTGAAAAGACCGGTACTAAACCTGCTGCTGTTTTCACTGAAACCTTGAAGCACGAC
>RPL5, YPL131W, SGDID:S000006052
ATGGCCTTTCAGAAGGATGCTAAGTCTTCCGCTTACTCTTCCAGATTTCAAACCCCATTCAGAAGAAGAAGAGAAGGTAAGACCGACTACTACCAAAGAAAGAGACTAGTTACTCAACACAAGGCTAAGTACAACACCCCAAAGTACCGTTTGGTTGTTAGATTCACCAACAAGGACATCATTTGTCAAATCATCTCCTCTACCATTACCGGTGACGTTGTTTTGGCCGCTGCTTACTCTCACGAATTGCCAAGATACGGTATCACTCACGGTTTGACTAACTGGGCTGCTGCTTACGCTACCGGTTTATTAATCGCTAGAAGAACTTTGCAAAAATTGGGTTTGGATGAAACCTACAAGGGTGTTGAAGAAGTCGAAGGTGAATACGAATTGACTGAAGCTGTTGAAGACGGTCCAAGACCATTCAAGGTTTTCTTAGACATCGGCTTGCAAAGAACTACTACCGGTGCTAGAGTTTTCGGTGCTTTGAAGGGTGCTTCTGATGGTGGTTTGTACGTCCCACACTCTGAAAACCGTTTCCCAGGTTGGGACTTCGAAACTGAAGAAATCGACCCTGAATTGTTAAGATCCTACATCTTCGGTGGTCACGTCTCTCAATACATGGAAGAATTGGCTGATGACGACGAAGAACGTTTCTCCGAATTGTTCAAGGGTTACTTGGCCGATGATATCGACGCTGATTCCTTGGAAGACATTTACACCTCCGCTCACGAAGCTATTAGAGCCGATCCTGCCTTCAAGCCAACCGAAAAAAAGTTCACTAAGGAACAATACGCTGCCGAATCTAAAAAGTACAGACAAACTAAGCTATCTAAGGAAGAAAGAGCTGCTAGAGTCGCTGCTAAGATCGCTGCTTTGGCTGGTCAACAA
>RPL6A, YML073C, SGDID:S000004538
ATGTCTGCTCAGAAGGCTCCAAAGTGGTACCCATCTGAAGACGTCGCTGCTTTGAAAAAGACTCGTAAGGCTGCCAGACCACAAAAGTTGAGAGCTTCCTTGGTCCCAGGTACTGTTTTGATTTTGTTGGCTGGTAGATTTCGTGGTAAGCGTGTCGTCTACCTAAAACACTTGGAAGACAACACCTTGTTGATCTCTGGTCCTTTCAAGGTTAACGGTGTCCCACTACGTCGCGTTAACGCTAGATATGTTATCGCTACTTCTACCAAGGTCTCTGTTGAAGGTGTTAATGTCGAAAAGTTTAACGTTGAATACTTCGCTAAGGAAAAGTTGACCAAGAAGGAAAAAAAGGAAGCTAACCTATTCCCAGAACAACAAAATAAGGAAATTAAGGCTGAAAGAGTCGAAGACCAAAAGGTCGTTGACAAGGCTTTGATCGCTGAAATTAAGAAGACTCCATTGCTAAAGCAATACTTATCTGCCTCTTTCAGTTTGAAGAATGGTGACAAACCACATATGTTAAAGTTC
>RPL7A, YGL076C, SGDID:S000003044
ATGGCTGCGGAGAAGATTTTGACTCCAGAATCCCAATTGAAGAAATCCAAGGCCCAACAAAAGACAGCTGAACAAGTTGCTGCTGAAAGAGCTGCCAGAAAGGCCGCTAACAAGGAAAAGCGTGCTATCATCTTGGAAAGAAACGCTGCTTACCAAAAGGAATACGAAACAGCTGAAAGAAACATTATCCAAGCTAAGAGAGACGCTAAGGCTGCTGGTTCTTACTATGTTGAAGCTCAGCACAAACTAGTTTTCGTCGTTCGTATTAAGGGTATCAACAAGATCCCACCAAAGCCTAGAAAGGTCTTGCAATTGTTGAGACTAACTAGAATTAACTCGGGTACTTTCGTTAAGGTCACTAAAGCTACCTTGGAATTGTTGAAGCTAATCGAACCATACGTCGCCTACGGTTACCCATCTTACTCCACCATCAGACAATTGGTTTACAAGAGAGGTTTCGGTAAGATTAACAAGCAAAGAGTCCCATTGTCTGATAACGCCATCATCGAAGCTAACTTGGGTAAGTACGGTATTTTGTCTATCGATGACTTGATCCACGAAATCATTACTGTCGGTCCACACTTCAAGCAAGCTAACAACTTCTTGTGGCCATTTAAGTTGTCTAACCCATCCGGTGGTTGGGGTGTTCCACGTAAGTTCAAGCACTTCATCCAAGGTGGTTCCTTCGGTAACAGAGAAGAATTTATTAACAAGTTGGTCAAGTCTATGAAT
>RPL8A, YHL033C, SGDID:S000001025
ATGGCTCCCGGGAAGAAGGTTGCTCCAGCTCCATTCGGTGCTAAGTCCACCAAATCCAACAAGACCAGAAACCCATTGACCCACTCCACCCCAAAGAACTTCGGTATTGGTCAAGCCGTTCAACCAAAGAGAAACTTGTCTAGATACGTTAAGTGGCCAGAATACGTTAGAGTTCAAAGACAAAAGAAAATTTTGTCTATTAGATTGAAGGTCCCACCTACTATCGCTCAATTTCAATACACCTTGGACAGAAACACTGCCGCTGAAACTTTCAAGTTGTTCAACAAGTACAGACCAGAAACCGCCGCTGAAAAGAAGGAAAGATTGACTAAGGAAGCTGCTGCTGTCGCTGAAGGTAAGTCTAAACAAGACGCCTCCCCAAAGCCATACGCTGTTAAGTACGGTTTGAACCACGTCGTCGCTTTGATTGAAAACAAGAAGGCTAAGTTGGTCTTGATCGCTAACGACGTTGATCCAATCGAATTGGTCGTTTTCTTGCCAGCTTTGTGTAAGAAGATGGGTGTCCCATACGCTATTGTTAAGGGTAAGGCCAGATTGGGTACTTTGGTCAACCAAAAAACTTCCGCTGTCGCTGCCCTTACCGAAGTTAGAGCTGAAGATGAAGCCGCTTTGGCCAAGTTGGTCTCAACTATCGACGCTAACTTCGCTGATAAGTACGACGAAGTGAAGAAGCACTGGGGTGGTGGTATTTTGGGTAACAAGGCCCAAGCTAAGATGGACAAGAGAGCTAAGAACTCTGACTCTGCT
>RPL9A, YGL147C, SGDID:S000003115
ATGAAGTATATTCAAACCGAACAACAAATTGAAGTTCCAGAAGGTGTTACCGTTTCTATTAAATCACGTATCGTTAAGGTTGTCGGTCCAAGAGGTACCTTGACTAAAAACTTGAAGCACATCGACGTCACTTTTACTAAGGTTAACAACCAATTGATTAAGGTCGCTGTCCATAACGGTGGTAGAAAGCACGTCGCTGCTTTGAGAACTGTTAAGTCCTTGGTCGATAACATGATCACCGGCGTCACTAAGGGTTACAAGTACAAAATGAGATACGTTTACGCTCACTTTCCAATCAACGTCAACATCGTTGAAAAGGACGGTGCTAAGTTTATCGAAGTTAGAAACTTTTTGGGTGATAAGAAGATCCGTAACGTTCCAGTCAGAGACGGTGTCACCATCGAATTCTCTACTAACGTCAAGGATGAAATCGTCTTGTCCGGTAACAGCGTTGAAGATGTTTCTCAAAACGCCGCGGACTTACAACAAATTTGTAGAGTTAGAAACAAGGACATCAGAAAGTTCTTGGATGGTATTTACGTCTCCCACAAGGGTTTCATCACCGAAGACTTG
>RPL10, YLR075W, SGDID:S000004065
ATGGCGCGTCGGCCAGCTAGATGTTACAGATACCAAAAGAACAAGCCATACCCAAAGTCCAGATACAACAGAGCTGTCCCTGACTCTAAGATTAGAATTTACGACTTGGGTAAGAAGAAGGCTACTGTCGACGAATTCCCATTGTGTGTCCATTTAGTCTCTAACGAATTGGAACAATTGTCCTCTGAAGCTTTGGAAGCTGCTAGAATCTGTGCTAACAAGTACATGACCACCGTCTCTGGTAGAGACGCCTTCCATTTGAGAGTTCGTGTTCACCCATTCCACGTTTTGAGAATTAACAAGATGTTGTCCTGTGCTGGTGCTGACAGATTGCAACAAGGTATGAGAGGTGCCTGGGGTAAGCCACATGGTTTGGCTGCCAGAGTTGATATCGGTCAAATCATCTTCTCTGTTAGAACCAAGGATTCTAACAAGGACGTCGTCGTCGAAGGTTTGCGTAGAGCTAGATACAAGTTTCCAGGTCAACAAAAGATCATCTTGTCCAAGAAGTGGGGTTTCACTAACTTGGATAGACCAGAATACTTGAAGAAGAGAGAAGCTGGTGAAGTCAAGGATGATGGTGCCTTCGTCAAGTTCTTGTCTAAGAAGGGTAGCTTGGAAAACAACATTAGAGAATTCCCTGAATACTTCGCTGCTCAAGCT
>RPL11A, YPR102C, SGDID:S000006306
ATGTCCGCTAAGGCCCAAAACCCAATGAGAGACTTGAAGATTGAAAAGTTGGTTTTGAACATTTCCGTCGGTGAATCTGGTGACAGATTGACTAGAGCTTCTAAGGTCTTGGAACAATTGTCCGGTCAAACCCCAGTCCAATCTAAGGCTAGATATACAGTTAGAACCTTCGGTATTAGAAGAAACGAAAAGATCGCTGTCCACGTCACTGTTAGAGGTCCAAAGGCTGAAGAAATTTTAGAAAGAGGTTTAAAAGTTAAGGAATACCAATTGAGAGATAGAAACTTCTCCGCCACTGGTAACTTCGGTTTCGGTATCGATGAGCACATCGATTTGGGTATTAAGTACGACCCTTCTATTGGTATCTTCGGTATGGACTTCTACGTCGTTATGAACAGACCAGGTGCTAGAGTTACCAGACGTAAGAGATGTAAGGGTACTGTCGGTAACTCTCACAAAACCACCAAAGAAGACACTGTTTCTTGGTTCAAGCAAAAGTATGACGCCGACGTCTTAGATAAG
>RPL12A, YEL054C, SGDID:S000000780
ATGCCACCCAAATTCGACCCAAACGAAGTCAAGTACTTGTACTTGAGAGCTGTCGGTGGCGAAGTTGGTGCTTCTGCTGCCTTAGCTCCTAAGATTGGTCCATTGGGTTTGTCTCCAAAGAAGGTCGGTGAAGACATTGCCAAAGCTACTAAGGAATTCAAAGGTATTAAGGTCACTGTTCAATTGAAGATTCAAAATCGTCAAGCTGCTGCTTCCGTCGTTCCATCGGCTAGTTCCCTAGTTATCACTGCCCTAAAGGAACCACCTAGAGATAGAAAGAAGGATAAGAATGTTAAACATTCCGGCAATATCCAATTAGACGAAATCATCGAAATCGCTAGACAAATGAGAGATAAGTCTTTCGGTAGAACCTTAGCCTCTGTTACTAAGGAAATTTTGGGTACCGCTCAATCCGTTGGTTGTAGAGTCGATTTTAAAAATCCACACGACATTATTGAAGGTATCAACGCCGGTGAAATTGAAATTCCTGAAAAC
>RPL13A, YDL082W, SGDID:S000002240
ATGGCTATCTCTAAGAACTTGCCAATTTTGAAGAACCACTTCAGAAAGCACTGGCAAGAAAGAGTTAAGGTTCATTTCGATCAAGCTGGTAAGAAGGTTTCTAGAAGAAACGCCAGAGCTACTAGAGCTGCTAAGATCGCTCCAAGACCATTGGACTTGTTACGTCCAGTCGTTAGAGCTCCTACCGTTAAGTACAATCGTAAGGTTAGAGCTGGTAGAGGTTTCACTTTAGCTGAGGTCAAGGCTGCCGGTTTAACCGCTGCTTATGCTAGAACCATTGGTATTGCTGTGGATCACCGTAGACAAAATAGAAATCAAGAAATTTTCGACGCTAATGTTCAAAGACTCAAAGAATATCAATCCAAAATCATCGTTTTTCCTAGAAATGGCAAGGCTCCAGAAGCCGAACAAGTTTTATCTGCTGCCGCTACCTTCCCAATCGCTCAACCAGCTACTGACGTTGAAGCCAGAGCTGTTCAAGATAACGGTGAATCTGCCTTCAGAACTCTAAGATTGGCTAGATCTGAAAAGAAGTTCAGAGGTATTAGAGAAAAGAGAGCTAGAGAAAAAGCCGAAGCCGAAGCTGAAAAGAAGAAG
>RPL14A, YKL006W, SGDID:S000001489
ATGTCTACTGACTCCATCGTTAAGGCTTCTAACTGGAGATTGGTTGAAGTCGGTAGAGTTGTCTTGATTAAGAAGGGTCAATCTGCTGGTAAGCTAGCTGCTATTGTTGAAATCATTGACCAAAAGAAAGTCTTAATTGACGGCCCAAAGGCTGGTGTTCCAAGACAAGCTATTAACTTAGGTCAAGTCGTTTTGACCCCATTGACTTTTGCCTTGCCACGTGGTGCTCGTACTGCTACTGTCTCCAAGAAGTGGGCTGCTGCCGCAGTTTGCGAAAAGTGGGCTGCTTCTTCATGGGCTAAAAAGATCGCTCAAAGAGAAAGAAGAGCTGCTTTAACCGATTTCGAAAGATTTCAAGTGATGGTCTTGCGTAAGCAAAAGCGTTACACCGTTAAGAAGGCTTTGGCTAAGGCT
>RPL15B, YMR121C, SGDID:S000004728
ATGGGTGCTTATAAGTACTTGGAAGAATTGGAAAGAAAGAAGCAATCCGACGTCTTAAGATTCTTGCAAAGGGTTAGAGTTTGGGAATATAGACAAAAGAACGTCATCCATAGGGCTGCTAGACCCACCCGTCCTGATAAAGCTAGAAGATTGGGTTATAAGGCTAAACAAGGTTTCGTCATCTACAGAGTTAGAGTCAGAAGAGGAAATAGGAAAAGGCCAGTCCCAAAAGGAGCTACTTACGGCAAGCCTACTAACCAAGGCGTTAACGAATTAAAGTACCAACGCTCGTTGAGAGCCACTGCTGAAGAAAGGGTCGGTAGAAGAGCTGCCAATTTGCGGGTTTTGAACTCTTACTGGGTTAATCAAGATTCCACCTACAAGTACTTCGAAGTCATCCTGGTCGATCCACAACATAAAGCCATCCGTAGAGACGCCAGATACAACTGGATTTGCAACCCAGTTCACAAACACCGTGAAGCCAGAGGTCTAACCGCTACTGGCAAAAAGTCTAGAGGCATAAACAAAGGTCACAAGTTCAATAACACTAAGGCTGGTAGACGTAAGACTTGGAAGAGACAAAACACCTTATCCTTGTGGAGATACAGAAAG
>RPL16A, YIL133C, SGDID:S000001395
ATGTCCGTCGAGCCTGTTGTTGTTATCGATGGTAAGGGTCATTTGGTTGGTAGATTGGCTTCTGTCGTTGCCAAGCAATTGTTGAATGGTCAAAAGATTGTCGTTGTTAGAGCTGAAGAATTGAACATCTCTGGTGAATTCTTCAGAAATAAGTTGAAATATCATGATTTCTTACGTAAGGCAACCGCTTTCAACAAAACTAGAGGTCCATTCCACTTTCGTGCTCCATCAAGAATTTTTTACAAGGCCTTGAGAGGTATGGTTTCCCATAAAACCGCTAGAGGTAAGGCTGCCTTAGAAAGATTGAAAGTTTTCGAAGGTATCCCACCACCATACGATAAAAAGAAGAGAGTTGTTGTTCCACAAGCTTTACGTGTTTTACGTTTAAAGCCAGGTAGAAAGTACACTACCCTTGGTAAGTTATCTACCTCTGTTGGTTGGAAGTACGAAGATGTCGTTGCTAAGTTAGAAGCTAAGAGAAAGGTTTCTTCTGCTGAATACTACGCTAAGAAACGTGCATTCACTAAAAAGGTTGCTTCCGCTAACGCCACCGCCGCTGAATCTGATGTAGCTAAGCAATTGGCTGCCTTAGGTTAC
>RPL17A, YKL180W, SGDID:S000001663
ATGGCGCGTTATGGTGCTACCTCTACTAACCCAGCTAAGTCTGCCTCCGCTAGAGGTTCTTACTTGAGAGTTTCCTTTAAGAACACTAGAGAAACTGCTCAAGCTATCAACGGTTGGGAATTGACTAAGGCTCAAAAGTACTTGGAACAAGTTTTAGATCACCAAAGAGCTATCCCATTCCGTAGATTCAACTCCTCTATTGGTAGAACTGCTCAAGGTAAGGAATTCGGTGTTACTAAGGCCAGATGGCCTGCTAAGTCCGTTAAGTTTGTCCAAGGTTTGTTGCAAAACGCTGCTGCTAACGCTGAAGCTAAGGGTTTGGACGCCACCAAGTTGTACGTTTCCCACATTCAAGTCAACCAAGCCCCAAAACAAAGAAGACGTACTTACAGAGCTCATGGTAGAATTAACAAATACGAATCTTCTCCTTCTCACATCGAATTGGTCGTTACTGAAAAGGAAGAAGCTGTTGCTAAGGCTGCCGAAAAGAAAGTTGTCAGATTGACCTCTAGACAAAGAGGTAGAATTGCTGCTCAAAAAAGAATCGCTGCT
>RPL18B, YNL301C, SGDID:S000005245
ATGGGGATCGACCACACCTCCAAGCAACACAAGAGATCCGGTCACAGAACTGCTCCAAAGTCTGATAACGTTTACTTAAAGTTGTTGGTTAAGTTGTATACTTTCTTGGCTAGAAGAACTGACGCTCCTTTCAACAAGGTTGTCTTGAAGGCGTTGTTCTTGTCCAAGATCAACAGACCACCAGTGTCCGTTTCAAGAATCGCCAGAGCCTTGAAGCAAGAAGGTGCTGCTAACAAAACTGTCGTTGTTGTCGGTACTGTCACCGATGATGCTAGAATCTTCGAATTCCCAAAAACTACCGTCGCCGCTTTAAGATTCACTGCCGGTGCTCGTGCTAAGATTGTCAAGGCTGGTGGTGAATGTATCACCTTGGATCAATTGGCTGTTAGAGCTCCAAAGGGTCAAAACACTCTAATCTTAAGAGGCCCACGTAACTCTAGAGAAGCTGTTAGACACTTCGGTATGGGTCCTCATAAAGGTAAGGCTCCAAGAATTCTATCCACTGGTAGAAAGTTCGAAAGAGCTAGAGGTAGAAGGAGATCCAAAGGTTTCAAGGTT
>RPL19A, YBR084C-A, SGDID:S000002156
ATGGCCAACTTGAGAACCCAAAAAAGATTGGCTGCCTCTGTTGTTGGTGTTGGTAAGAGAAAGGTCTGGTTGGACCCAAACGAAACTTCCGAAATCGCTCAAGCTAACAGTCGTAATGCTATCAGAAAGTTAGTCAAGAACGGTACCATTGTTAAGAAGGCTGTCACCGTTCATTCTAAGTCTAGAACCAGAGCTCACGCTCAATCCAAGAGAGAAGGTAGACATTCCGGTTACGGTAAGCGTAAGGGTACCAGAGAAGCTAGATTGCCATCTCAAGTAGTTTGGATCAGAAGATTGAGAGTTTTAAGACGTTTGCTTGCTAAGTACAGAGATGCTGGTAAAATCGATAAGCACTTGTACCACGTCTTGTACAAGGAATCTAAGGGTAATGCTTTCAAGCACAAGAGAGCTTTAGTCGAACACATTATTCAAGCTAAAGCTGACGCTCAAAGAGAAAAGGCCTTAAACGAAGAAGCTGAAGCTCGTCGTTTAAAGAACAGAGCCGCTAGAGATCGTAGAGCCCAAAGAGTCGCCGAAAAGCGTGACGCCTTGTTAAAGGAAGATGCT
>RPL20A, YMR242C, SGDID:S000004855
ATGGCACATTTCAAGGAATATCAAGTCATCGGTAGAAGATTGCCAACCGAATCCGTTCCAGAACCTAAATTGTTTAGAATGAGAATTTTCGCTTCCAACGAAGTCATCGCTAAGTCCAGATACTGGTACTTCTTGCAAAAGTTGCACAAGGTCAAGAAGGCCTCCGGCGAAATCGTCTCTATTAATCAAATTAACGAAGCTCACCCTACTAAGGTTAAGAATTTCGGTGTTTGGGTCAGATACGACTCTAGATCCGGTACCCACAACATGTACAAGGAAATTAGAGACGTTTCTAGAGTTGCTGCTGTTGAAACTTTGTACCAAGACATGGCTGCTCGTCATCGTGCCAGATTCAGATCCATCCACATTTTGAAGGTCGCCGAAATCGAAAAGACTGCTGACGTTAAAAGACAATACGTTAAGCAATTCTTGACTAAGGACTTGAAGTTTCCATTACCACACAGAGTTCAAAAGTCTACTAAGACCTTTTCTTACAAACGTCCATCAACCTTTTAC
>RPL21A, YBR191W, SGDID:S000000395
ATGGGCAAGTCTCACGGTTACAGATCTAGAACTAGATACATGTTTCAAAGAGACTTCAGAAAGCACGGTGCTGTTCACTTGTCAACCTACTTAAAAGTTTATAAGGTTGGTGACATCGTTGACATCAAGGCTAACGGTTCCATCCAAAAGGGTATGCCTCATAAATTCTACCAAGGTAAGACTGGTGTTGTTTACAATGTTACTAAGTCTTCCGTCGGTGTTATCATCAATAAGATGGTTGGTAACCGTTACTTGGAAAAGAGATTGAACTTGCGTGTTGAACACATCAAGCATTCTAAATGTAGACAAGAATTCCTTGAACGTGTCAAGGCTAACGCCGCCAAGAGAGCTGAAGCCAAGGCTCAAGGTGTCGCTGTTCAACTAAAGCGTCAACCAGCCCAACCACGTGAATCTAGAATTGTCTCTACTGAAGGTAACGTTCCACAAACTTTAGCTCCAGTCCCATACGAAACTTTTATC
>RPL22B, YFL034C-A, SGDID:S000006436
ATGGCCCCGAATACCTCTAGGAAACAAAAGGTAATAAAGACTTTGACTGTAGATGTCTCTTCCCCTACCGAAAACGGTGTTTTCGACCCAGCCTCTTATAGTAAATATCTAATAGACCATATCAAGGTTGATGGGGCTGTCGGTAATTTGGGTAACGCTATCGAAGTAACCGAAGACGGATCAATCGTTACAGTTGTCTCTTCCGCTAAGTTCTCCGGAAAGTATTTAAAGTACTTGACTAAAAAATACCTAAAAAAAAACCAATTAAGAGATTGGATTAGATTTGTATCCATTAGACAAAACCAGTATAAATTAGTCTTCTACCAAGTTACTCCAGAGGACGCCGATGAGGAAGAAGATGATGAA
>RPL23A, YBL087C, SGDID:S000000183
ATGTCTGGAAATGGTGCCCAAGGTACCAAGTTCAGAATTAGTTTGGGTTTGCCAGTTGGTGCTATTATGAACTGTGCCGATAACTCCGGTGCTCGTAACTTGTACATCATCGCAGTTAAGGGTTCAGGCTCTAGACTAAATAGATTACCAGCTGCTTCCTTGGGTGACATGGTCATGGCTACTGTCAAGAAGGGTAAGCCAGAACTAAGAAAAAAGGTCATGCCAGCCATCGTCGTTAGACAAGCCAAGTCCTGGAGAAGAAGAGATGGTGTTTTTTTATACTTTGAAGACAACGCCGGTGTTATCGCCAACCCAAAGGGTGAAATGAAGGGTTCTGCTATCACTGGTCCAGTTGGTAAGGAATGTGCCGACTTGTGGCCTAGAGTGGCCTCCAATTCTGGTGTCGTCGTT
>RPL24A, YGL031C, SGDID:S000002999
ATGAAAGTCGAGATCGACTCTTTCTCTGGCGCTAAGATTTACCCAGGTAGAGGTACTTTATTCGTTAGAGGTGATTCTAAGATCTTCAGATTCCAAAACAGTAAGTCTGCTTCTTTGTTCAAGCAACGTAAAAACCCAAGAAGAATCGCTTGGACCGTTTTGTTCAGAAAGCACCATAAAAAGGGTATCACTGAAGAAGTCGCTAAGAAGAGATCCAGAAAGACTGTTAAGGCTCAACGTCCAATCACCGGTGCCTCTTTGGACTTGATCAAAGAAAGAAGATCCTTGAAGCCAGAAGTCAGAAAGGCTAACAGAGAAGAAAAGTTGAAGGCTAACAAGGAAAAGAAAAAGGCTGAAAAGGCCGCCAGAAAAGCTGAAAAAGCCAAGTCTGCTGGTACCCAATCCTCTAAGTTTTCTAAGCAACAAGCTAAGGGTGCTTTTCAAAAGGTTGCTGCTACCTCAAGA
>RPL26A, YLR344W, SGDID:S000004336
ATGGCGAAGCAGTCCTTGGACGTTTCTTCCGATAGAAGAAAGGCTAGAAAAGCTTACTTTACCGCTCCATCATCCCAAAGAAGAGTCTTGTTGTCCGCCCCATTGTCCAAGGAACTTCGTGCCCAATACGGTATTAAGGCTTTACCAATTCGTCGTGACGACGAAGTTTTGGTTGTTAGAGGCTCTAAGAAGGGTCAAGAAGGTAAAATCTCCTCCGTTTATAGATTAAAGTTCGCTGTTCAAGTTGACAAAGTCACTAAAGAGAAGGTTAACGGTGCCTCAGTTCCAATCAACTTGCATCCATCTAAGTTGGTTATCACCAAGTTGCACTTGGATAAGGACAGAAAGGCTCTAATTCAAAGAAAGGGTGGTAAGTTAGAA
>RPL27A, YHR010W, SGDID:S000001052
ATGGCCAAATTTTTAAAGGCCGGTAAGGTCGCTGTTGTTGTTAGAGGTAGATACGCTGGTAAGAAGGTCGTTATCGTCAAGCCTCACGATGAAGGTTCTAAGTCCCATCCATTCGGTCATGCTTTAGTCGCTGGTATCGAACGTTACCCATTGAAGGTTACTAAGAAGCACGGTGCTAAGAAAGTCGCTAAAAGAACTAAGATCAAGCCATTCATTAAGGTTGTTAACTACAACCACTTGTTGCCTACTCGTTACACCTTGGATGTTGAAGCCTTCAAGTCTGTCGTCTCCACCGAAACCTTCGAACAACCATCTCAAAGAGAAGAAGCTAAGAAGGTTGTTAAAAAGGCTTTTGAAGAACGTCACCAAGCTGGTAAAAACCAATGGTTTTTCTCCAAATTGAGATTC
>RPL29, YFR032C-A, SGDID:S000006437
ATGGCAAAAAGCAAAAACCACACTGCTCATAACCAAACCAGAAAGGCTCACAGAAACGGCATCAAGAAGCCAAAGACCTACAAGTACCCATCTCTAAAGGGTGTTGATCCTAAATTTAGAAGAAACCACAAGCACGCTTTGCATGGTACCGCCAAGGCCTTGGCTGCTGCTAAGAAG
>RPL31B, YLR406C, SGDID:S000004398
ATGGCTGGGTTGAAGGATGTTGTTACCAGAGAATACACTATCAACCTACACAAGCGTTTGCACGGTGTTTCCTTCAAGAAACGTGCCCCAAGAGCCGTTAAGGAAATCAAAAAGTTTGCTAAGTTGCATATGGGTACCGAAGATGTTAGATTGGCTCCAGAACTAAACCAAGCCATCTGGAAGAGAGGTGTCAAAGGTGTGGAATACAGACTAAGATTGAGAATCAGTAGAAAAAGAAACGAAGAAGAAGATGCTAAAAACCCATTATTCTCTTACGTTGAACCAGTCTTAGTCGCTTCCGCCAAAGGTTTGCAAACTGTCGTTGTCGAAGAAGACGCC
>RPL33B, YOR234C, SGDID:S000005760
ATGGCCGAGTCTCACCGTTTGTACGTTAAGGGTAAACATTTGTCTTACCAAAGATCTAAGAGAGTCAACAACCCAAACGTTTCCCTAATTAAGATCGAAGGTGTCGCTACTCCACAAGAAGCCCAATTTTACTTGGGTAAGAGAATTGCTTACGTCTATAGAGCCTCTAAGGAAGTTAGAGGTTCTAAAATTAGAGTCATGTGGGGTAAGGTTACTAGAACCCACGGCAACTCCGGTGTTGTCAGAGCCACTTTCAGAAATAACTTGCCAGCTAAGACCTTCGGTGCTTCCGTTAGAATTTTCTTATACCCATCCAACATT
>RPL34A, YER056C-A, SGDID:S000002135
ATGGCTCAGAGAGTTACCTTCAGAAGAAGAAACCCATACAACACCAGATCCAATAAGATTAAGGTCGTTAAGACTCCAGGTGGTATCTTGAGAGCTCAACACGTTAAGAAATTGGCCACTAGACCAAAGTGTGGTGACTGTGGTTCTGCTTTACAAGGTATTTCCACCTTGCGTCCACGTCAATACGCTACCGTCTCTAAGACTCATAAAACCGTTTCTCGTGCCTACGGTGGTAGCAGATGTGCTAACTGTGTTAAGGAAAGAATCATCAGAGCCTTCTTGATTGAAGAACAAAAGATTGTTAAAAAGGTCGTTAAAGAACAAACTGAAGCCGCTAAGAAGTCCGAAAAGAAGGCCAAGAAG
>RPL35A, YDL191W, SGDID:S000002350
ATGGCTGGCGTCAAGGCTTACGAATTGAGAACCAAGTCTAAGGAGCAATTGGCCTCCCAATTGGTCGACTTGAAGAAGGAATTGGCCGAATTAAAGGTTCAAAAGCTAAGTAGACCATCCTTGCCAAAGATCAAAACCGTTAGAAAATCCATCGCTTGTGTTTTGACCGTTATTAACGAACAACAAAGAGAAGCTGTCAGACAATTGTACAAAGGTAAGAAGTACCAACCAAAGGACTTGAGAGCTAAGAAGACCAGAGCTTTGAGAAGAGCCTTGACCAAGTTCGAAGCTTCTCAAGTCACCGAAAAGCAAAGAAAGAAGCAAATCGCTTTCCCACAAAGAAAATACGCTATCAAGGCT
>RPL36A, YMR194W, SGDID:S000004807
ATGACTGTCAAAACCGGTATCGCCATCGGTTTGAACAAGGGAAAAAAGGTCACCTCTATGACCCCAGCTCCAAAGATTTCTTACAAGAAGGGTGCTGCTTCTAACCGTACAAAATTCGTCAGATCCTTGGTTAGAGAAATTGCTGGTCTATCTCCATACGAACGTAGATTAATAGATTTGATTAGAAACTCTGGTGAAAAGAGAGCTAGAAAGGTCGCTAAGAAGAGATTGGGTTCTTTCACTAGAGCTAAAGCTAAGGTAGAAGAAATGAACAACATTATCGCCGCTAGCAGAAGACAC
>RPL37A, YLR185W, SGDID:S000004175
ATGGGAAAAGGCACTCCATCTTTCGGTAAGAGACACAACAAGTCTCACACCTTGTGTAACCGTTGTGGTAGAAGATCCTTCCACGTTCAAAAGAAGACTTGTTCTTCTTGTGGTTACCCTGCTGCTAAAACTAGATCCTACAACTGGGGTGCTAAGGCTAAGCGTAGACATACTACCGGTACCGGTCGTATGAGATATTTGAAGCACGTTTCTAGAAGATTCAAGAACGGTTTCCAAACTGGTTCCGCTTCAAAGGCCTCAGCT
>RPL38, YLR325C, SGDID:S000004317
ATGGCGCGTGAGATCACTGATATTAAGCAATTCTTGGAATTGACTAGAAGAGCCGACGTTAAGACCGCTACCGTTAAGATCAACAAGAAGTTGAACAAAGCTGGTAAACCATTCAGACAAACTAAGTTTAAGGTTAGAGGTTCTTCTTCTTTGTACACCTTAGTTATCAACGACGCCGGCAAAGCTAAAAAGTTGATCCAATCTTTGCCACCAACCTTGAAGGTTAACAGATTG
>RPL40A, YIL148W, SGDID:S000001410
ATGCAGATCTTCGTTAAAACCTTGACCGGTAAAACTATTACCTTGGAAGTCGAATCTTCCGACACCATCGACAACGTTAAATCTAAGATTCAAGACAAGGAAGGTATTCCACCAGACCAACAAAGATTGATTTTTGCTGGTAAGCAATTGGAAGACGGTAGAACTTTGTCTGACTACAACATCCAAAAGGAATCTACTTTGCACTTGGTCTTGAGATTGAGAGGTGGTATTATCGAACCTTCCTTGAAGGCTTTGGCTTCTAAGTATAACTGTGACAAGTCAGTCTGTAGAAAGTGTTACGCTAGATTACCACCACGTGCTACTAATTGTCGTAAGAGAAAATGCGGTCACACTAACCAATTAAGACCAAAGAAGAAGTTGAAG
>RPL41A, YDL184C, SGDID:S000002343
ATGCGTGCTAAATGGAGAAAGAAGAGAACTAGAAGACTTAAGAGAAAGAGAAGAAAGGTGCGGGCCAGATCCAAG
>RPL42A, YNL162W, SGDID:S000005106
ATGGTCAATGTACCTAAGACCCGTAAGACCTACTGCAAAGGTAAGACTTGTAGAAAACACACCCAACACAAAGTTACCCAATATAAGGCTGGTAAAGCCTCTTTGTTCGCTCAAGGTAAGAGAAGATACGACAGAAAGCAATCCGGTTTCGGTGGTCAAACTAAGCCAGTTTTCCACAAGAAGGCTAAGACCACCAAGAAGGTTGTTTTGCGTTTGGAATGTGTTAAGTGTAAGACTAGAGCTCAATTGACCTTGAAGCGTTGTAAGCACTTCGAATTGGGTGGTGAAAAGAAGCAAAAGGGTCAAGCCTTGCAATTT
>RPL43A, YPR043W, SGDID:S000006247
ATGGCAAAGCGTACCAAGAAGGTCGGTATCACCGGTAAGTACGGTGTCAGATACGGTTCTTCCTTGAGAAGACAAGTTAAGAAGTTGGAAATCCAACAACACGCTAGATATGATTGTTCCTTCTGTGGTAAAAAGACTGTTAAGAGAGGTGCTGCTGGTATCTGGACCTGTTCTTGTTGTAAGAAGACTGTCGCCGGTGGTGCTTACACCGTTTCTACTGCTGCTGCTGCTACTGTCAGATCCACTATTAGACGTTTGAGAGAAATGGTCGAAGCC
